# Supplementary material for: PDZK1-Interacting Protein 1(PDZKIP1) Inhibits Goat Subcutaneous Preadipocyte Differentiation through Promoting Autophagy
Source: Animals (Basel). 2023 Mar 14;13(6):1046. doi: 10.3390/ani13061046 (PMC10044287; doi:10.3390/ani13061046)
Supplement: Supplementary file 1 [file animals-13-01046-s001.zip]

Archive with 1 entries (1 files):
- animals-2241653-supplementary.pdf
